# Supplementary material for: Viperin Targets Flavivirus Virulence by Inducing Assembly of Noninfectious Capsid Particles
Source: J Virol. 2017 Dec 14;92(1):e01751-17. doi: 10.1128/JVI.01751-17 (PMC5730767; doi:10.1128/JVI.01751-17)
Supplement: Supplemental material [file JVI.01751-17_zjv001183204sd1.xlsx]

## Sheet: Blad1
	Supplemental table 1
	Gene names	Viperin vs ctrl	Viperin vs ctrl Difference Fold change (log 2 fold change)		Gene names	∆1-50 vs ctrl	∆1-50 vs ctrl Difference Fold change (log 2 fold change)
		(-log10 p-value)				(-log10 p-value)
	RSAD2	11.77	13.06		RSAD2 (∆1-50)	11.34	13.31
	MMS19	12.8	11.54		MMS19	12.48	11.08
	CIAO1 (Cia1)	13.98	10.66		FAM96B (CIA2B)	10.62	10
	LRPPRC	7.73	10.26		CIAO1 (Cia1)	8.46	9.86
	FAM96B (CIA2B)	10.83	9.84		ERCC2	7.4	6.01
	DDX20	3.43	9.53		MAP1B	3.41	5.55
	FAM96A (CIA2A)	9.2	7.72		FAM96A (CIA2A)	7.43	5.23
	SMN1	9.8	7.19		ILVBL	10.25	4.74
	GEMIN4	8.37	6.62		CAD	3.32	3.96
	ERCC2	8.2	6.39		PDCD6	4.21	3.57
	GEMIN6	9.87	6.37		TUBB4A	5.18	3.35
	PRKDC	5.38	6.35		ALDH3A2	7.05	2.81
	CSE1L	5.32	6.28
	KPNB1	4.96	6.21
	SNRNP70	6.55	6.19
	MARS	9.41	6.15
	STRAP	11.17	6.06
	CAD	8.35	5.88
	CPVL	11.18	5.87
	GEMIN8	8.82	5.62
	XPO1	7.04	5.34
	RCN2	5.27	5.1
	ILVBL	5.47	5.07
	HAT1	7.9	5.03
	TRIP13	7.39	4.99
	PEX19;DCAF8	5.58	4.9
	ATP2A2	4.21	4.82
	SLIRP	6.84	4.74
	HIST1H4A	4.01	4.62
	CAND1	6.75	4.59
	TNPO1	4.21	4.52
	XPO5	4.51	4.46
	SAAL1	7.16	4.45
	GCN1L1	5.16	4.42
	NUP133	6.69	4.34
	BZW1	7.76	4.33
	TUBB6	3.97	4.3
	CTSB	4.71	4.29
	EIF2B3	6.18	4.29
	XPOT	6.15	4.26
	TUBB4A	6.88	4.23
	GNAT2;GNAS;GNAI2;	8.25	4.22
	GNAI3;GNAI1;GNA13;
	GNAO1;GNAL;GNAT3;
	GNA12;GNAT1
	HSD17B12	6.87	4.21
	SPTLC1	5.87	4.16
	BAG2	2.9	4.05
	PTPLAD1	5.46	4.02
	RBBP7;RBBP4	3.25	3.98
	MSH6	6.49	3.95
	MAP1B	2.52	3.9
	DNAJA1	6.25	3.89
	PFKL	5.29	3.81
	GBF1	5.65	3.79
	SNRPD2	2.35	3.77
	NUP85	5.73	3.75
	NUP160	7.84	3.7
	DNAJA2	4.44	3.7
	LTN1	7.5	3.67
	SNRPF	2.32	3.65
	SPTLC2	9.32	3.64
	EMD	5.09	3.64
	ALDH3A2	4.63	3.63
	EIF2B5	6	3.61
	SMC2	6.38	3.58
	FKBP8	3.19	3.56
	TUBB2B	4.47	3.55
	NDUFA9	3.95	3.52
	NUP107	7.78	3.48
	PSMD2	8.05	3.46
	NAMPT;NAMPTL	5.8	3.46
	SLC25A3	3.45	3.44
	OSBPL8	4.06	3.36
	DDB1	5.38	3.32
	MDN1	4.95	3.24
	TECR	3.18	3.23
	PPP6C	4.74	3.23
	RPN1	6.51	3.22
	MAPK6	3.86	3.2
	PANK4	6.35	3.17
	KIAA1967	6.85	3.15
	SMC4	10.82	3.12
	EIF2B4	4.97	3.11
	AIFM1	6.27	3.11
	TMX1	5.73	3.08
	PGRMC1	5.33	3.06
	ATP1A1	3.79	3.03
	PSMD1	4.16	3
	ACADM	4.59	2.92
	ILF2	3.41	2.91
	IPO5	4.41	2.91
	CNP	4.78	2.9
	RANBP2	5.37	2.89
	TIMM50	8.68	2.88
	ATP5B	5.17	2.85
	PRKAR1A	5.89	2.83
	IRS4	5.16	2.8
	GLUD1;GLUD2	5.29	2.78
	TUBB2A	5.83	2.76
	ANKRD28	3.01	2.74
	CALM1;CALM2	3.93	2.65
	PGAM5	3.05	2.64
	PCNA	6.66	2.59
	NUP93	6.15	2.56
	TUBA1B;TUBA1C;	4.83	2.55
	TUBA1A;TUBA3C;TUBA4A
	BANF1	7.22	2.54
	VCP	4.08	2.53
	SGPL1	4.03	2.48
	MTDH	4.24	2.44
	ARL1	7.82	2.41
	PSMC1	5.5	2.41
	PPP6R1	4.75	2.38
	ACADSB	4.55	2.37
	PSMD10	5.69	2.3
	IPO7	5.45	2.27
	AFG3L2	5.5	2.21
	GEMIN7	7.18	2.15
	PSMC2	6.68	1.93
	Supplemental table 1: Significantly enriched proteins interacting with viperin and ∆1-50 over background (GFP + dox and GFP).
